# Supplementary material for: TFEB drives mTORC1 hyperactivation and kidney disease in Tuberous Sclerosis Complex
Source: Nat Commun. 2024 Jan 9;15:406. doi: 10.1038/s41467-023-44229-4 (PMC10776564; doi:10.1038/s41467-023-44229-4)
Supplement: Supplementary file 4 — Supplementary Data 1 [file 41467_2023_44229_MOESM4_ESM.xlsx]

## Sheet: Cagg-Cre cohort (Fig. 1f)
Lysosomal Gene name	log2FoldChange (dko/tsc2_ko)	Adjusted P-value
Arsg	-1.20841	< .001
Ctsk	-1.18115	< .001
Atp6v0d2	-0.986856	< .001
Gla	-0.947387	< .001
Cd68	-0.905052	0.0061301
Asah1	-0.868779	< .001
Ctss	-0.81111	0.00555492
Manba	-0.694825	< .001
Tcirg1	-0.663092	0.002871
Gga2	-0.606163	< .001
Hexa	-0.575424	< .001
Atp6v0a1	-0.525881	0.0594393
Naglu	-0.500175	0.00189599
Ctsd	-0.489538	0.0201105
Gba	-0.48452	0.002285
Ap1m2	-0.462293	0.0755884
Npc2	-0.42955	0.0029958
Gusb	-0.397639	0.102687
Hgsnat	-0.394878	0.0506306
Scarb2	-0.38495	0.0947549
Man2b1	-0.380431	0.0736033
Cln5	-0.3637	0.100523
Mcoln1	-0.334864	0.139896
Sgsh	-0.307942	0.30196
Ctsa	-0.278296	0.142662
Fuca1	-0.264993	0.253486
Acp2	-0.25389	0.27006
Ap1s1	-0.253351	0.224711
Gaa	-0.248386	0.165274
Arsa	-0.212505	0.558157
Clta	-0.204818	0.277064
Ap3d1	-0.196309	0.337038
Laptm5	-0.195264	0.53595
Cltc	-0.193768	0.451533
Lgmn	-0.191511	0.359116
Ap1m1	-0.190883	0.438808
Atp6v0b	-0.189997	0.35759
Nagpa	-0.184003	0.559739
Ctsl	-0.168154	0.541307
Slc11a2	-0.1671	0.462731
Atp6v1h	-0.159406	0.471121
Ap3b1	-0.159152	0.476244
Ctsc	-0.156571	0.733458
Gnptab	-0.14944	0.719459
Atp6v0d1	-0.145964	0.522863
Igf2r	-0.130654	0.711873
Galns	-0.125627	0.74889
Gga1	-0.11696	0.64006
Sumf1	-0.11127	0.716804
Sort1	-0.106174	0.792907
Naga	-0.100456	0.678619
Cd63	-0.0911324	0.723629
Atp6ap1	-0.0759144	0.737362
Neu1	-0.0718245	0.834998
Ap1g1	-0.07151	0.805426
Tpp1	-0.0689125	0.832119
Ap3s2	-0.0454801	0.889714
Ctns	-0.0294398	0.940259
Galc	-0.024369	0.951604
Laptm4a	-0.0127722	0.968909
Ap1b1	-0.0113934	0.971204
Cln3	-0.000847861	0.998595
Hexb	0.00756847	0.988137
Gnptg	0.0080119	0.983533
Psap	0.0138401	0.980061
Ap3s1	0.0165089	0.96802
Laptm4b	0.0189198	0.966475
Ap3m1	0.0477654	0.896474
Atp6v0a4	0.0646127	0.881861
Aga	0.0678312	0.869812
Cd164	0.0741202	0.763194
Lamp1	0.0747103	0.781282
Ctsz	0.0805336	0.741027
Ppt1	0.0837398	0.771293
Gns	0.0843968	0.753981
Smpd1	0.101586	0.684779
Ctsb	0.116957	0.778157
Napsa	0.118074	0.923116
Lipa	0.146722	0.59322
Ap4s1	0.176173	0.574625
Ppt2	0.180141	0.427951
M6pr	0.206942	0.242375
Slc17a5	0.215393	0.388947
Arsb	0.238195	0.670249
Lamp2	0.243563	0.139209
Ctsf	0.309046	0.28253
Ids	0.325672	0.0779489
Abca2	0.33123	0.0751922
Atp6v0a2	0.353969	0.122582
Ctso	0.362376	0.139069
Cltb	0.375784	0.0557389
Ctsh	0.393483	0.0835607
Gm2a	0.520367	0.0192042
Glb1	0.651537	< .001
Acp5	1.22583	0.135843

## Sheet: Ksp-Cre cohort (Fig. 2g)
Lysosomal Gene name	log2FoldChange (tsc2_ko/dko)	Adjusted P-value
Ctsb	0.983989	< .001
Ctsl	0.859947	0.0221928
Hexa	0.844273	< .001
Lgmn	0.81957	0.0249234
Atp6v0d2	0.747371	0.0268786
Arsb	0.697727	0.378408
Slc17a5	0.606401	0.0790903
Galns	0.592694	0.00308694
Neu1	0.591273	0.0297661
Ctsa	0.576517	0.00111316
Gnptab	0.560792	0.024976
Ctsk	0.557516	0.583763
Atp6v0a1	0.5442	0.00787227
Lipa	0.531538	0.573405
Ctsd	0.521845	0.0078129
Cd63	0.509595	< .001
Slc11a2	0.467763	0.309714
Arsg	0.447646	0.266234
Hexb	0.440984	0.129514
Glb1	0.426547	0.129509
Mcoln1	0.425361	0.0349416
Man2b1	0.414338	0.0464784
Atp6v0b	0.404284	0.0272736
Psap	0.394219	0.231809
Cln3	0.391238	0.190885
Ctns	0.365935	0.289337
Gga2	0.364995	0.122192
Igf2r	0.360937	0.53045
Galc	0.352431	0.398566
Fuca1	0.350736	0.168713
Gla	0.333277	0.495066
Lamp1	0.320458	0.364871
Atp6v1h	0.319341	0.191038
Hgsnat	0.318932	0.16393
Gns	0.30743	0.338757
Gusb	0.306836	0.293219
Gaa	0.299656	0.222666
Cltc	0.294725	0.493416
Ap1g1	0.294444	0.556279
Atp6v0c	0.273745	0.491897
Cln5	0.24948	0.50803
Naglu	0.247105	0.506989
Tcirg1	0.242592	0.838711
Atp6v0a4	0.234034	0.69237
Ap1b1	0.232125	0.500731
Asah1	0.221269	0.57643
Tpp1	0.217543	0.624523
Gnptg	0.212192	0.57403
Ctso	0.210611	0.682288
Ctsz	0.210207	0.580785
Lamp2	0.206623	0.770755
Atp6v0d1	0.204476	0.634687
Ap1s1	0.202661	0.482006
Npc2	0.191831	0.484348
Ap3m1	0.186571	0.716632
Sumf1	0.18576	0.688829
Cd68	0.177767	0.950185
Gba	0.177107	0.742142
Atp6ap1	0.170281	0.671361
Aga	0.166132	0.780941
Cltb	0.143835	0.797752
Ap1m1	0.136027	0.824357
Ap3b1	0.120046	0.825638
Naga	0.114375	0.762219
Ap3s1	0.0998924	0.882905
Ctsf	0.0950468	0.918558
Atp6v0a2	0.0873282	0.920717
Gm2a	0.0544172	0.967973
Ap3s2	0.052934	0.952025
Ap1m2	0.0513426	0.968937
Ppt1	0.0508708	0.939006
Acp2	0.042841	0.963352
Manba	0.0284482	0.976455
Ap3d1	0.0256291	0.971866
Cd164	0.014285	0.988749
Arsa	0.00887321	0.995564
Scarb2	-0.00372738	0.99789
Laptm4a	-0.0165353	0.977002
Abca2	-0.0357587	0.973552
Gga1	-0.0402218	0.955555
Clta	-0.0511091	0.942608
Ids	-0.0572591	0.951726
M6pr	-0.0683428	0.885033
Acp5	-0.11221	0.890319
Ap4s1	-0.173012	0.825531
Smpd1	-0.178939	0.545107
Ppt2	-0.2051	0.639866
Nagpa	-0.221071	0.614042
Sort1	-0.285417	0.67017
Laptm4b	-0.350006	0.178489
Pla2g15	-0.404988	0.394919
Ctsc	-0.406915	0.499536
Ctsh	-0.657381	0.019642
Napsa	-0.919845	0.0316227
Laptm5	-1.14788	0.650945
Ctss	-1.2998	1

## Sheet: Ksp-Cre cohort Rapa (Fig. 5e) 
Lysosomal Gene name	log2FoldChange (Tsc2_KO Rapa/ Tsc2_KO DMSO)	Adjusted P-value
Cd68	-2.40309	<.001
Atp6v0d2	-1.1295	<.001
Hexa	-1.59627	<.001
Ctsc	-1.28086	<.001
Tcirg1	-1.91659	<.001
Ctss	-1.32739	<.001
Ctsd	-1.69645	<.001
Ctsk	-1.0868	0.00612095
Ctsl	-1.48853	<.001
Atp6v0a1	-1.2633	<.001
Gla	-1.31002	<.001
Ctsb	-1.09715	<.001
Psap	-0.812667	<.001
Gusb	-1.07519	<.001
Ap1m2	-0.665628	0.00475725
Atp6v0b	-0.626963	0.00663461
Gnptab	-0.754003	<.001
Arsb	-0.428212	0.304389
Laptm5	-0.781537	0.0484222
Asah1	-0.920147	<.001
Gga2	-0.49739	0.0139598
Gba	-0.803411	<.001
Lgmn	-0.753695	0.0249594
Scarb2	-0.88109	<.001
Slc11a2	-0.31171	0.254036
Sort1	-0.534261	0.0427922
Cln3	-0.611075	0.00695869
Ap1s1	-0.581755	0.0634982
Npc2	-0.7042	0.00757599
Atp6ap1	-0.420619	0.037907
Atp6v1h	-0.430209	0.0364196
Ctsa	-0.301826	0.357507
Pla2g15	-0.365311	0.376194
Sumf1	-0.333565	0.115335
Man2b1	-0.469028	0.0880451
Mcoln1	-0.325282	0.216985
Fuca1	-0.33652	0.394642
Abca2	-0.564461	0.00285606
Atp6v0d1	-0.343298	0.153876
Hexb	-0.122325	0.75041
Arsa	-0.59403	0.116824
Ctns	-0.245167	0.443269
Gga1	-0.174816	0.60023
Gns	-0.328713	0.199117
Hgsnat	-0.349605	0.205587
Ap3s2	-0.0130316	0.97731
Acp2	-0.275794	0.3075
Atp6v0a2	-0.143342	0.609665
Ap3d1	-0.15881	0.544451
Gaa	-0.217323	0.446603
Ap1m1	-0.303035	0.268339
Igf2r	-0.399081	0.111027
Cln5	-0.175064	0.619474
Ap3s1	-0.286952	0.364764
Cd63	-0.0198777	0.957741
Laptm4b	-0.218044	0.460506
Tpp1	-0.0993943	0.77008
Ap1s3	-0.139353	0.801812
Naga	0.0293334	0.931148
Galns	0.245574	0.532979
Ap1b1	-0.0571003	0.851349
Manba	-0.0754983	0.819203
Laptm4a	0.0137727	0.967498
Galc	-0.123962	0.660382
Aga	-0.0855986	0.811599
Neu1	-0.0727751	0.849408
Lamp1	0.096524	0.761786
Ppt1	0.091825	0.756861
Gnptg	0.0276682	0.947611
Naglu	-0.135808	0.655553
Clta	0.125958	0.716258
Ctsz	0.132594	0.724192
Slc17a5	-0.0820195	0.82456
Cltc	0.0306487	0.941432
Nagpa	-0.0695799	0.873296
Ap3b1	0.247617	0.319719
Cltb	0.20314	0.60129
Ap3m1	0.351556	0.308361
M6pr	0.157885	0.529382
Ctso	0.286493	0.288942
Arsg	0.0765891	0.85225
Ap4s1	0.459905	0.0956241
Smpd1	0.28058	0.283897
Ctsf	0.337895	0.347195
Glb1	0.224448	0.399903
Lamp2	0.383047	0.0980555
Gm2a	0.304572	0.378495
Ap1g1	0.404233	0.158125
Ppt2	0.376451	0.212037
Cd164	0.577356	0.00254215
Atp6v0a4	0.801668	<.001
Lipa	0.48631	0.118112
Acp5	0.47934	0.120314
Ids	0.729829	<.001
Ctsh	1.10949	<.001
Napsa	2.2083	<.001
