# Supplementary material for: TFEB drives mTORC1 hyperactivation and kidney disease in Tuberous Sclerosis Complex
Source: Nat Commun. 2024 Jan 9;15:406. doi: 10.1038/s41467-023-44229-4 (PMC10776564; doi:10.1038/s41467-023-44229-4)
Supplement: Supplementary file 6 — Source Data [file 41467_2023_44229_MOESM6_ESM.xlsx]

## Sheet: Fig. 1d
	kidneys weight /body weight %
		CaggCreERT2-	CaggCreERT2+; Tsc2+/+ ; Tfeb+/+	CaggCreERT2+; Tfebfl/fl	CaggCreERT2+; Tsc2fl/fl	CaggCreERT2+; Tsc2fl/fl ; Tfebfl/fl
		1.21892	1.28901	1.00877	7.06667	1.58824
		1.35211	1.34211	0.990385	3.47664	1.86275
		1.34434	1.35185	0.909091	3.39286	1.94565
		1.44366	1.24888	0.957447	3.76518	1.48352
		1.40594	1.03942	1.0625	2.94613	2.02913
		1.28058	1.14844	1.07692	4.96994	1.96
		1.19149	1.23762	1.18487	3.77193
		1.4	1.06542	1.24088	3.42105
		1.2716	1.20833	1.28676	5.81538
		1.25191	1.27778	1.16667	3.7234
		1.26984		0.92	4.16667
		1.0873		1	9.14
		1.25806			15
		1.32407			4.92
		1.36765			3.44
		1.2			3.31
		1.34702			6.94
		1.3736			3.51
		1.10853
		1.08462
		1.17931
		1.20769
		1.30345
		1.26846
		1.52475
		1.34483
		1.37383
		1.33333
		1.30818
		1.256
		1.34615
		1.32456
		1.33
		1.5
		1.28
	Table Analyzed	Cagg 30 days kidney/body weight Cre - together BOTH SEXES
	Data sets analyzed	A-E
	ANOVA summary
	F	26.61
	P value	<0.0001
	P value summary	****
	Significant diff. among means (P < 0.05)?	Yes
	R squared	0.5835
	Brown-Forsythe test
	F (DFn, DFd)	5.290 (4, 76)
	P value	0.0008
	P value summary	***
	Are SDs significantly different (P < 0.05)?	Yes
	Bartlett's test
	Bartlett's statistic (corrected)	260.9
	P value	<0.0001
	P value summary	****
	Are SDs significantly different (P < 0.05)?	Yes
	ANOVA table	SS	DF	MS	F (DFn, DFd)	P value
	Treatment (between columns)	211.2	4	52.8	F (4, 76) = 26.61	P<0.0001
	Residual (within columns)	150.8	76	1.984
	Total	362	80
	Data summary
	Number of treatments (columns)	5
	Number of values (total)	81
	Number of families	1
	Number of comparisons per family	10
	Alpha	0.05
	Tukey's multiple comparisons test	Mean Diff.	95.00% CI of diff.	Below threshold?	Summary	Adjusted P Value
	CaggCreERT2- vs. Column B	0.07802	-1.333 to 1.489	No	ns	0.9999	A-B
	CaggCreERT2- vs. CaggCreERT2+; Tfebfl/fl	0.2319	-1.085 to 1.549	No	ns	0.9879	A-C
	CaggCreERT2- vs. CaggCreERT2+; Tsc2fl/fl	-3.855	-4.997 to -2.714	Yes	****	<0.0001	A-D
	CaggCreERT2- vs. Column E	-0.5126	-2.252 to 1.226	No	ns	0.9225	A-E
	Column B vs. CaggCreERT2+; Tfebfl/fl	0.1539	-1.531 to 1.839	No	ns	0.999	B-C
	Column B vs. CaggCreERT2+; Tsc2fl/fl	-3.933	-5.486 to -2.381	Yes	****	<0.0001	B-D
	Column B vs. Column E	-0.5907	-2.623 to 1.442	No	ns	0.9262	B-E
	CaggCreERT2+; Tfebfl/fl vs. CaggCreERT2+; Tsc2fl/fl	-4.087	-5.554 to -2.620	Yes	****	<0.0001	C-D
	CaggCreERT2+; Tfebfl/fl vs. Column E	-0.7445	-2.712 to 1.223	No	ns	0.8276	C-E
	CaggCreERT2+; Tsc2fl/fl vs. Column E	3.343	1.487 to 5.198	Yes	****	<0.0001	D-E
	Test details	Mean 1	Mean 2	Mean Diff.	SE of diff.	n1	n2	q	DF
	CaggCreERT2- vs. Column B	1.299	1.221	0.07802	0.505	35	10	0.2185	76
	CaggCreERT2- vs. CaggCreERT2+; Tfebfl/fl	1.299	1.067	0.2319	0.4712	35	12	0.696	76
	CaggCreERT2- vs. CaggCreERT2+; Tsc2fl/fl	1.299	5.154	-3.855	0.4085	35	18	13.35	76
	CaggCreERT2- vs. Column E	1.299	1.812	-0.5126	0.6224	35	6	1.165	76
	Column B vs. CaggCreERT2+; Tfebfl/fl	1.221	1.067	0.1539	0.6031	10	12	0.3608	76
	Column B vs. CaggCreERT2+; Tsc2fl/fl	1.221	5.154	-3.933	0.5555	10	18	10.01	76
	Column B vs. Column E	1.221	1.812	-0.5907	0.7274	10	6	1.148	76
	CaggCreERT2+; Tfebfl/fl vs. CaggCreERT2+; Tsc2fl/fl	1.067	5.154	-4.087	0.5249	12	18	11.01	76
	CaggCreERT2+; Tfebfl/fl vs. Column E	1.067	1.812	-0.7445	0.7043	12	6	1.495	76
	CaggCreERT2+; Tsc2fl/fl vs. Column E	5.154	1.812	3.343	0.664	18	6	7.12	76

## Sheet: Fig. 2b
		kidneys weight /body weight %
			KspCre-	KspCre+; Tfebfl/fl	KspCre+; Tsc2fl/fl	KspCre+; Tsc2fl/fl ; Tfebfl/fl
			1.38	1.58	4.66	3.3
			1.27	1.32	7.65	2.07
			1.28	1.3	5.89	1.56
			1.45	1.33	1.52	1.64
			1.47	1.37	10.78	1.8
			1.24	1.26	8	1.83
			1.47	1.24	21.76	1.69
			1.28	1.4	12.24	1.55
			1.43	1.33	2.46	1.28
			1.35	1.44	2.45	1.8
			1.2	1.24	3.54	1.61
			1.56	1.2	15.36
			1.46	1.4	4.15
			1.39	1.25	2.38
			1.58		6.92
			1.24		2.27
			1.32		4.68
			1.33		24.58
			1.41		1.8
			1.29		11.5
			1.33		16.2
			1.34
			1.37
			1.41
			1.08
			1.24
			1.25
			1.23
			1.19
			1.1
			1.3
			1.34
			1.22
			1.16
			1.12
			1.48
			1.43
			1.32
			1.26
			1.41
			1.32
	Table Analyzed	50 days kidney/body weight Cre - together BOTH SEXES
	Data sets analyzed	A-D
	ANOVA summary
	F	22.31
	P value	<0.0001
	P value summary	****
	Significant diff. among means (P < 0.05)?	Yes
	R squared	0.4464
	Brown-Forsythe test
	F (DFn, DFd)	22.17 (3, 83)
	P value	<0.0001
	P value summary	****
	Are SDs significantly different (P < 0.05)?	Yes
	Bartlett's test
	Bartlett's statistic (corrected)	356.1
	P value	<0.0001
	P value summary	****
	Are SDs significantly different (P < 0.05)?	Yes
	ANOVA table	SS	DF	MS	F (DFn, DFd)	P value
	Treatment (between columns)	722.3	3	240.8	F (3, 83) = 22.31	P<0.0001
	Residual (within columns)	895.7	83	10.79
	Total	1618	86
	Data summary
	Number of treatments (columns)	4
	Number of values (total)	87
	Number of families	1
	Number of comparisons per family	6
	Alpha	0.05
	Tukey's multiple comparisons test	Mean Diff.	95.00% CI of diff.	Below threshold?	Summary	Adjusted P Value
	KspCre- vs. KspCre+; Tfebfl/fl	-0.008467	-2.675 to 2.658	No	ns	>0.9999	A-B
	KspCre- vs. KspCre+; Tsc2fl/fl	-6.808	-9.120 to -4.497	Yes	****	<0.0001	A-C
	KspCre- vs. KspCre+; Tsc2fl/fl ; Tfebfl/fl	-0.5056	-3.430 to 2.419	No	ns	0.9688	A-D
	KspCre+; Tfebfl/fl vs. KspCre+; Tsc2fl/fl	-6.8	-9.772 to -3.828	Yes	****	<0.0001	B-C
	KspCre+; Tfebfl/fl vs. KspCre+; Tsc2fl/fl ; Tfebfl/fl	-0.4971	-3.967 to 2.973	No	ns	0.9818	B-D
	KspCre+; Tsc2fl/fl vs. KspCre+; Tsc2fl/fl ; Tfebfl/fl	6.303	3.097 to 9.508	Yes	****	<0.0001	C-D
	Test details	Mean 1	Mean 2	Mean Diff.	SE of diff.	n1	n2	q	DF
	KspCre- vs. KspCre+; Tfebfl/fl	1.324	1.333	-0.008467	1.017	41	14	0.01178	83
	KspCre- vs. KspCre+; Tsc2fl/fl	1.324	8.133	-6.808	0.8815	41	21	10.92	83
	KspCre- vs. KspCre+; Tsc2fl/fl ; Tfebfl/fl	1.324	1.83	-0.5056	1.115	41	11	0.641	83
	KspCre+; Tfebfl/fl vs. KspCre+; Tsc2fl/fl	1.333	8.133	-6.8	1.133	14	21	8.485	83
	KspCre+; Tfebfl/fl vs. KspCre+; Tsc2fl/fl ; Tfebfl/fl	1.333	1.83	-0.4971	1.324	14	11	0.5312	83
	KspCre+; Tsc2fl/fl vs. KspCre+; Tsc2fl/fl ; Tfebfl/fl	8.133	1.83	6.303	1.223	21	11	7.29	83

## Sheet: Fig. 2d
	kidneys weight /body weight %
		KspCre-	KspCre+; Tfebfl/fl	KspCre+; Tsc2fl/fl	KspCre+; Tsc2fl/fl ; Tfebfl/fl
		1.18	1.22	1.26	4.49
		1.07	1.15	7.92	1.77
		1.12	1.34	17.78	1.38
		1.14	1.29	23.01	5.62
		1.32	1.31	1.34	1.85
		1.39	1.2	1.92	1.6
		1.23	1.23	19.17	4.79
		1.22	1.21	8.97	3.22
		1.39	1.4	26.9	2.94
		1.15	1.13	4.98	1.62
		1.19	1.13	26.97	1.81
		1.45	1.32	25.35	2.07
		1.26	1.43	26.83	1.9
		1.42	1.36	20.31	1.76
		1.14	1.51	20	2.31
		1.05		19.15	1.87
		1.2		4.17	1.96
		1.35		25.2	1.51
		1.3		24.78	1.45
		1.4		21.84	1.85
		1.62		4.62	1.26
		1.29			1.73
		1.37			1.71
		1.35			1.89
		1.23			1.98
		1.17
		1.25
		1.37
		1.35
		1.25
		1.34
		1.31
		1.25
		1.4
		1.28
		1.32
		1.5
		1.11
		1.14
		1.16
		1.66
		1.64
		1.27
		1.27
		1.28
	Table Analyzed	90 days kidney/body weight Cre - together BOTH SEXES
	Data sets analyzed	A-D
	ANOVA summary
	F	61.14
	P value	<0.0001
	P value summary	****
	Significant diff. among means (P < 0.05)?	Yes
	R squared	0.6426
	Brown-Forsythe test
	F (DFn, DFd)	44.84 (3, 102)
	P value	<0.0001
	P value summary	****
	Are SDs significantly different (P < 0.05)?	Yes
	Bartlett's test
	Bartlett's statistic (corrected)	428.2
	P value	<0.0001
	P value summary	****
	Are SDs significantly different (P < 0.05)?	Yes
	ANOVA table	SS	DF	MS	F (DFn, DFd)	P value
	Treatment (between columns)	3440	3	1147	F (3, 102) = 61.14	P<0.0001
	Residual (within columns)	1913	102	18.76
	Total	5353	105
	Data summary
	Number of treatments (columns)	4
	Number of values (total)	106
	Number of families	1
	Number of comparisons per family	6
	Alpha	0.05
	Tukey's multiple comparisons test	Mean Diff.	95.00% CI of diff.	Below threshold?	Summary	Adjusted P Value
	KspCre- vs. KspCre+; Tfebfl/fl	0.01022	-3.362 to 3.383	No	ns	>0.9999	A-B
	KspCre- vs. KspCre+; Tsc2fl/fl	-14.54	-17.53 to -11.55	Yes	****	<0.0001	A-C
	KspCre- vs. KspCre+; Tsc2fl/fl ; Tfebfl/fl	-0.9614	-3.783 to 1.860	No	ns	0.8101	A-D
	KspCre+; Tfebfl/fl vs. KspCre+; Tsc2fl/fl	-14.55	-18.37 to -10.73	Yes	****	<0.0001	B-C
	KspCre+; Tfebfl/fl vs. KspCre+; Tsc2fl/fl ; Tfebfl/fl	-0.9716	-4.666 to 2.723	No	ns	0.9019	B-D
	KspCre+; Tsc2fl/fl vs. KspCre+; Tsc2fl/fl ; Tfebfl/fl	13.58	10.23 to 16.93	Yes	****	<0.0001	C-D
	Test details	Mean 1	Mean 2	Mean Diff.	SE of diff.	n1	n2	q	DF
	KspCre- vs. KspCre+; Tfebfl/fl	1.292	1.282	0.01022	1.291	45	15	0.0112	102
	KspCre- vs. KspCre+; Tsc2fl/fl	1.292	15.83	-14.54	1.145	45	21	17.97	102
	KspCre- vs. KspCre+; Tsc2fl/fl ; Tfebfl/fl	1.292	2.254	-0.9614	1.08	45	25	1.259	102
	KspCre+; Tfebfl/fl vs. KspCre+; Tsc2fl/fl	1.282	15.83	-14.55	1.464	15	21	14.05	102
	KspCre+; Tfebfl/fl vs. KspCre+; Tsc2fl/fl ; Tfebfl/fl	1.282	2.254	-0.9716	1.414	15	25	0.9714	102
	KspCre+; Tsc2fl/fl vs. KspCre+; Tsc2fl/fl ; Tfebfl/fl	15.83	2.254	13.58	1.282	21	25	14.98	102

## Sheet: Fig. 2e
		Survival Curve males
			percentage	Days	KspCre-	KspCre+; Tfebfl/fl	KspCre+; Tsc2fl/fl	KspCre+; Tsc2fl/fl Tfebfl/fl
				0	100	100	100	100
				26			94.4444
				41			88.8889
				45			83.3333
				52			77.7778
				57			72.2222
				62			66.6667
				66			61.1111
				73			55.5556
				79			44.4444
				88			38.8889
				90	100	100	38.8889	100
			number of mice	Days	KspCre-	KspCre+; Tfebfl/fl	KspCre+; Tsc2fl/fl	KspCre+; Tsc2fl/fl Tfebfl/fl
				0	25	10	18	10
				26			18
				41			17
				45			16
				52			15
				57			14
				62			13
				66			12
				73			11
				79			10
				88			8
				90	25	10	7	10
			Comparison of Survival Curves
			Log-rank (Mantel-Cox) test (recommended)
			Chi square	38.77
			df	3
			P value	<0.0001
			P value summary	****
			Are the survival curves sig different?	Yes
			Logrank test for trend (recommended)
			Chi square	6.209
			df	1
			P value	0.0127
			P value summary	*
			Sig. trend?	Yes
			Gehan-Breslow-Wilcoxon test
			Chi square	37.91
			df	3
			P value	<0.0001
			P value summary	****
			Are the survival curves sig different?	Yes
			KspCre-	KspCre+; Tfebfl/fl	KspCre+; Tsc2fl/fl	KspCre+; Tsc2fl/fl Tfebfl/fl
		Number of rows	63	63	63	63
		# of blank lines	38	53	45	53
		# rows with impossible data	0	0	0	0
		# censored subjects	25	10	7	10
		# deaths/events	0	0	11	0
		Median survival	Undefined	Undefined	79	Undefined
		Survival Curve females
			percentage	Days	KspCre-	KspCre+; Tfebfl/fl	KspCre+; Tsc2fl/fl	KspCre+; Tsc2fl/fl Tfebfl/fl
				0	100	100	100	100
				50			95.4545
				53			90.9091
				76			86.3636
				78			81.8182
				79			77.2727
				85			72.7273
				89			68.1818
				90	100	100	68.1818	100
			number of mice	Days	KspCre-	KspCre+; Tfebfl/fl	KspCre+; Tsc2fl/fl	KspCre+; Tsc2fl/fl Tfebfl/fl
				0	21	5	22	15
				50			22
				53			21
				76			20
				78			19
				79			18
				85			17
				89			16
				90	21	5	15	15
			Comparison of Survival Curves
			Log-rank (Mantel-Cox) test (recommended)
			Chi square	15.2
			df	3
			P value	0.0017
			P value summary	**
			Are the survival curves sig different?	Yes
			Logrank test for trend (recommended)
			Chi square	1.376
			df	1
			P value	0.2407
			P value summary	ns
			Sig. trend?	No
			Gehan-Breslow-Wilcoxon test
			Chi square	15.11
			df	3
			P value	0.0017
			P value summary	**
			Are the survival curves sig different?	Yes
				KspCre-	KspCre+; Tfebfl/fl	KspCre+; Tsc2fl/fl	KspCre+; Tsc2fl/fl Tfebfl/fl
			Number of rows	63	63	63	63
			# of blank lines	42	58	41	48
			# rows with impossible data	0	0	0	0
			# censored subjects	21	5	15	15
			# deaths/events	0	0	7	0
			Median survival	Undefined	Undefined	Undefined	Undefined

## Sheet: Fig. 3c
			pTFEB S211/TFEB
				siCTRL dmso	siCTRL Rapamycin	siTSC2 dmso	siTSC2 Rapamycin
				1.04503	0.852655	0.321642	0.763744
				1.04472	0.985401	0.35414	0.729114
				0.910249	0.992377	0.326467	0.686069
			Table Analyzed	Hela rapa
			Data sets analyzed	A-D
			ANOVA summary
			F	77.79
			P value	<0.0001
			P value summary	****
			Significant diff. among means (P < 0.05)?	Yes
			R squared	0.9669
			Brown-Forsythe test
			F (DFn, DFd)	0.2805 (3, 8)
			P value	0.8382
			P value summary	ns
			Are SDs significantly different (P < 0.05)?	No
			Bartlett's test
			Bartlett's statistic (corrected)
			P value
			P value summary
			Are SDs significantly different (P < 0.05)?
			ANOVA table	SS	DF	MS	F (DFn, DFd)	P value
			Treatment (between columns)	0.8204	3	0.2735	F (3, 8) = 77.79	P<0.0001
			Residual (within columns)	0.02812	8	0.003515
			Total	0.8486	11
			Data summary
			Number of treatments (columns)	4
			Number of values (total)	12
			Number of families	1
			Number of comparisons per family	6
			Alpha	0.05
			Tukey's multiple comparisons test	Mean Diff.	95.00% CI of diff.	Below threshold?	Summary	Adjusted P Value
			siCTRL dmso vs. siCTRL Rapamycin	0.05652	-0.09851 to 0.2116	No	ns	0.6618	A-B
			siCTRL dmso vs. siTSC2 dmso	0.6659	0.5109 to 0.8209	Yes	****	<0.0001	A-C
			siCTRL dmso vs. siTSC2 Rapamycin	0.2737	0.1187 to 0.4287	Yes	**	0.0021	A-D
			siCTRL Rapamycin vs. siTSC2 dmso	0.6094	0.4544 to 0.7644	Yes	****	<0.0001	B-C
			siCTRL Rapamycin vs. siTSC2 Rapamycin	0.2172	0.06214 to 0.3722	Yes	**	0.0088	B-D
			siTSC2 dmso vs. siTSC2 Rapamycin	-0.3922	-0.5473 to -0.2372	Yes	***	0.0002	C-D
			Test details	Mean 1	Mean 2	Mean Diff.	SE of diff.	n1	n2	q	DF
			siCTRL dmso vs. siCTRL Rapamycin	1	0.9435	0.05652	0.04841	3	3	1.651	8
			siCTRL dmso vs. siTSC2 dmso	1	0.3341	0.6659	0.04841	3	3	19.45	8
			siCTRL dmso vs. siTSC2 Rapamycin	1	0.7263	0.2737	0.04841	3	3	7.995	8
			siCTRL Rapamycin vs. siTSC2 dmso	0.9435	0.3341	0.6094	0.04841	3	3	17.8	8
			siCTRL Rapamycin vs. siTSC2 Rapamycin	0.9435	0.7263	0.2172	0.04841	3	3	6.344	8
			siTSC2 dmso vs. siTSC2 Rapamycin	0.3341	0.7263	-0.3922	0.04841	3	3	11.46	8

## Sheet: Fig. 3f
			luciferase activity
				Ctrl siRNA	Rheb siRNA	TSC2 siRNA	TSC2+Rheb siRNA
				180842	276929	1082681	279528
				165474	276069	1156509	282398
				192159	280686	1057792	304319
			Table Analyzed	no mtor
			Data sets analyzed	A-D
			ANOVA summary
			F	731.4
			P value	<0.0001
			P value summary	****
			Significant diff. among means (P < 0.05)?	Yes
			R squared	0.9964
			Brown-Forsythe test
			F (DFn, DFd)	1.400 (3, 8)
			P value	0.312
			P value summary	ns
			Are SDs significantly different (P < 0.05)?	No
			Bartlett's test
			Bartlett's statistic (corrected)
			P value
			P value summary
			Are SDs significantly different (P < 0.05)?
			ANOVA table	SS	DF	MS	F (DFn, DFd)	P value
			Treatment (between columns)	1648443999221	3	549481333074	F (3, 8) = 731.4	P<0.0001
			Residual (within columns)	6010318562	8	751289820
			Total	1654454317783	11
			Data summary
			Number of treatments (columns)	4
			Number of values (total)	12
			Number of families	1
			Number of comparisons per family	6
			Alpha	0.05
			Tukey's multiple comparisons test	Mean Diff.	95.00% CI of diff.	Below threshold?	Summary	Adjusted P Value
			Ctrl siRNA vs. Rheb siRNA	-98403	-170072 to -26735	Yes	**	0.0099	A-B
			Ctrl siRNA vs. TSC2 siRNA	-919503	-991171 to -847834	Yes	****	<0.0001	A-C
			Ctrl siRNA vs. TSC2+Rheb siRNA	-109257	-180925 to -37588	Yes	**	0.0053	A-D
			Rheb siRNA vs. TSC2 siRNA	-821099	-892768 to -749431	Yes	****	<0.0001	B-C
			Rheb siRNA vs. TSC2+Rheb siRNA	-10854	-82522 to 60815	No	ns	0.9603	B-D
			TSC2 siRNA vs. TSC2+Rheb siRNA	810246	738577 to 881914	Yes	****	<0.0001	C-D
			Test details	Mean 1	Mean 2	Mean Diff.	SE of diff.	n1	n2	q	DF
			Ctrl siRNA vs. Rheb siRNA	179491	277895	-98403	22380	3	3	6.218	8
			Ctrl siRNA vs. TSC2 siRNA	179491	1098994	-919503	22380	3	3	58.1	8
			Ctrl siRNA vs. TSC2+Rheb siRNA	179491	288748	-109257	22380	3	3	6.904	8
			Rheb siRNA vs. TSC2 siRNA	277895	1098994	-821099	22380	3	3	51.89	8
			Rheb siRNA vs. TSC2+Rheb siRNA	277895	288748	-10854	22380	3	3	0.6859	8
			TSC2 siRNA vs. TSC2+Rheb siRNA	1098994	288748	810246	22380	3	3	51.2	8

## Sheet: Fig. 3g
			pTFEB S211/TFEB
				siCTRL	siTSC2	siRHEB	siTSC2+siRHEB
				0.928759	0.697619	0.994383	1.25934
				1.09848	0.636048	1.02014	1.00684
				0.972757	0.607238	1.27213	0.969459
			Table Analyzed	Hela siRHEB
			Data sets analyzed	A-D
			ANOVA summary
			F	9.051
			P value	0.006
			P value summary	**
			Significant diff. among means (P < 0.05)?	Yes
			R squared	0.7724
			Brown-Forsythe test
			F (DFn, DFd)	0.2789 (3, 8)
			P value	0.8393
			P value summary	ns
			Are SDs significantly different (P < 0.05)?	No
			Bartlett's test
			Bartlett's statistic (corrected)
			P value
			P value summary
			Are SDs significantly different (P < 0.05)?
			ANOVA table	SS	DF	MS	F (DFn, DFd)	P value
			Treatment (between columns)	0.3958	3	0.1319	F (3, 8) = 9.051	P=0.0060
			Residual (within columns)	0.1166	8	0.01458
			Total	0.5124	11
			Data summary
			Number of treatments (columns)	4
			Number of values (total)	12
			Number of families	1
			Number of comparisons per family	6
			Alpha	0.05
			Tukey's multiple comparisons test	Mean Diff.	95.00% CI of diff.	Below threshold?	Summary	Adjusted P Value
			siCTRL vs. siTSC2	0.353	0.03735 to 0.6687	Yes	*	0.0295	A-B
			siCTRL vs. siRHEB	-0.09555	-0.4112 to 0.2201	No	ns	0.77	A-C
			siCTRL vs. siTSC2+siRHEB	-0.07855	-0.3942 to 0.2371	No	ns	0.8541	A-D
			siTSC2 vs. siRHEB	-0.4486	-0.7643 to -0.1329	Yes	**	0.0081	B-C
			siTSC2 vs. siTSC2+siRHEB	-0.4316	-0.7473 to -0.1159	Yes	*	0.0101	B-D
			siRHEB vs. siTSC2+siRHEB	0.017	-0.2987 to 0.3327	No	ns	0.998	C-D
			Test details	Mean 1	Mean 2	Mean Diff.	SE of diff.	n1	n2	q	DF
			siCTRL vs. siTSC2	1	0.647	0.353	0.09858	3	3	5.065	8
			siCTRL vs. siRHEB	1	1.096	-0.09555	0.09858	3	3	1.371	8
			siCTRL vs. siTSC2+siRHEB	1	1.079	-0.07855	0.09858	3	3	1.127	8
			siTSC2 vs. siRHEB	0.647	1.096	-0.4486	0.09858	3	3	6.436	8
			siTSC2 vs. siTSC2+siRHEB	0.647	1.079	-0.4316	0.09858	3	3	6.192	8
			siRHEB vs. siTSC2+siRHEB	1.096	1.079	0.017	0.09858	3	3	0.2439	8

## Sheet: Fig. 4a
						C				N/C				N
				%	1	2	3		1	2	3		1	2	3
				siCTRL DMSO	93	92	94		7	8	6		0	0	0
				siCTRL RAPA	93	95	90		7	5	10		0	0	0
				siRRAGC DMSO	0	0	4		95	97	87		5	3	9
				siRRAGC RAPA	0	0	0		95	81	84		5	19	16
				siTSC2 DMSO	0	0	2		23	14	34		77	86	64
				siTSC2 RAPA	91	89	83		9	11	17		0	0	0
				siTSC2+ siRAGc DMSO	0	0	0		28	29	46		72	71	54
				siTSC2+ siRAGC RAPA	0	0	0		17	27	26		83	73	74
				si ctrl
				DMSO			image	number of cells	N	N/C	C	% N	%N/C	%C
							1	46	0	3	43	0	0.0652174	0.934783
							2	52	0	4	48	0	0.0769231	0.923077
							3	35	0	2	33	0	0.0571429	0.942857
							total n of cells	133
				sictrl
				RAPA			image	number of cells	N	N/C	C
							1	84	0	6	78	0	0.0714286	0.928571
							2	41	0	2	39	0	0.0487805	0.95122
							3	30	0	3	27	0	0.1	0.9
							total n of cells	155
				siTSC2
				DMSO			image	number of cells	N	N/C	C
							1	87	67	20	0	0.770115	0.229885	0
							2	78	67	11	0	0.858974	0.141026	0
							3	88	56	30	2	0.636364	0.340909	0.0227273
							total n of cells	253
				siTSC2
				RAPA			image	number of cells	N	N/C	C
							1	102	0	9	93	0	0.0882353	0.911765
							2	27	0	3	24	0	0.111111	0.888889
							3	36	0	6	30	0	0.166667	0.833333
							total n of cells	165
				siRAGC
				DMSO			image	number of cells	N	N/C	C
							1	59	3	56	0	0.0508475	0.949153	0
							2	64	2	62	0	0.03125	0.96875	0
							3	46	4	40	2	0.0869565	0.869565	0.0434783
							total n of cells	169
				siRAGC
				RAPA			image	number of cells	N	N/C	C
							1	61	3	58	0	0.0491803	0.95082	0
							2	53	10	43	0	0.188679	0.811321	0
							3	45	7	38	0	0.155556	0.844444	0
							total n of cells	159
				siTSC2+ siRAGC
				DMSO			image	number of cells	N	N/C	C
							1	79	57	22	0	0.721519	0.278481	0
							2	73	52	21	0	0.712329	0.287671	0
							3	52	28	24	0	0.538462	0.461538	0
							total n of cells	204
				siTSC2+ siRAGC
				RAPA			image	number of cells	N	N/C	C
							1	46	38	8	0	0.826087	0.173913	0
							2	51	37	14	0	0.72549	0.27451	0
							3	43	32	11	0	0.744186	0.255814	0
							total n of cells	140

## Sheet: Fig. 4b
		pTFEB S211/TFEB
			siCTRL dmso	siCTRL rapamycin	si RRAGC dmso	si RRAGC rapamycin	siTSC2 dmso	siTSC2 rapamycin	siTSC2+siRRAGC dmso	siTSC2+siRRAGC rapamycin
			1.2329	0.708587	0.052338	0.074832	0.071369	0.281912	0.030686	0.015916
			0.916496	0.775899	0.07384	0.045672	0.056332	0.292985	0.031712	0.007827
			0.850604	0.681789	0.066888	0.055716	0.049311	0.360883	0.023762	0.010336
		Table Analyzed	Hela siRAGC dmso Rapa
		Data sets analyzed	A-H
		ANOVA summary
		F	73.4
		P value	<0.0001
		P value summary	****
		Significant diff. among means (P < 0.05)?	Yes
		R squared	0.9698
		Brown-Forsythe test
		F (DFn, DFd)	1.387 (7, 16)
		P value	0.2765
		P value summary	ns
		Are SDs significantly different (P < 0.05)?	No
		Bartlett's test
		Bartlett's statistic (corrected)
		P value
		P value summary
		Are SDs significantly different (P < 0.05)?
		ANOVA table	SS	DF	MS	F (DFn, DFd)	P value
		Treatment (between columns)	2.983	7	0.4262	F (7, 16) = 73.40	P<0.0001
		Residual (within columns)	0.0929	16	0.005806
		Total	3.076	23
		Data summary
		Number of treatments (columns)	8
		Number of values (total)	24
		Number of families	1
		Number of comparisons per family	28
		Alpha	0.05
		Tukey's multiple comparisons test	Mean Diff.	95.00% CI of diff.	Below threshold?	Summary	Adjusted P Value
		siCTRL dmso vs. siCTRL rapamycin	0.2779	0.06251 to 0.4933	Yes	**	0.0072	A-B
		siCTRL dmso vs. si RRAGC dmso	0.9356	0.7202 to 1.151	Yes	****	<0.0001	A-C
		siCTRL dmso vs. si RRAGC rapamycin	0.9413	0.7259 to 1.157	Yes	****	<0.0001	A-D
		siCTRL dmso vs. siTSC2 dmso	0.941	0.7256 to 1.156	Yes	****	<0.0001	A-E
		siCTRL dmso vs. siTSC2 rapamycin	0.6881	0.4727 to 0.9035	Yes	****	<0.0001	A-F
		siCTRL dmso vs. siTSC2+siRRAGC dmso	0.9713	0.7559 to 1.187	Yes	****	<0.0001	A-G
		siCTRL dmso vs. siTSC2+siRRAGC rapamycin	0.9886	0.7732 to 1.204	Yes	****	<0.0001	A-H
		siCTRL rapamycin vs. si RRAGC dmso	0.6577	0.4423 to 0.8731	Yes	****	<0.0001	B-C
		siCTRL rapamycin vs. si RRAGC rapamycin	0.6634	0.4480 to 0.8788	Yes	****	<0.0001	B-D
		siCTRL rapamycin vs. siTSC2 dmso	0.6631	0.4477 to 0.8785	Yes	****	<0.0001	B-E
		siCTRL rapamycin vs. siTSC2 rapamycin	0.4102	0.1948 to 0.6256	Yes	***	0.0001	B-F
		siCTRL rapamycin vs. siTSC2+siRRAGC dmso	0.6934	0.4780 to 0.9088	Yes	****	<0.0001	B-G
		siCTRL rapamycin vs. siTSC2+siRRAGC rapamycin	0.7107	0.4953 to 0.9261	Yes	****	<0.0001	B-H
		si RRAGC dmso vs. si RRAGC rapamycin	0.005615	-0.2098 to 0.2210	No	ns	>0.9999	C-D
		si RRAGC dmso vs. siTSC2 dmso	0.005351	-0.2100 to 0.2208	No	ns	>0.9999	C-E
		si RRAGC dmso vs. siTSC2 rapamycin	-0.2476	-0.4630 to -0.03217	Yes	*	0.0186	C-F
		si RRAGC dmso vs. siTSC2+siRRAGC dmso	0.03564	-0.1798 to 0.2510	No	ns	0.9988	C-G
		si RRAGC dmso vs. siTSC2+siRRAGC rapamycin	0.053	-0.1624 to 0.2684	No	ns	0.9866	C-H
		si RRAGC rapamycin vs. siTSC2 dmso	-0.000264	-0.2157 to 0.2151	No	ns	>0.9999	D-E
		si RRAGC rapamycin vs. siTSC2 rapamycin	-0.2532	-0.4686 to -0.03779	Yes	*	0.0156	D-F
		si RRAGC rapamycin vs. siTSC2+siRRAGC dmso	0.03002	-0.1854 to 0.2454	No	ns	0.9996	D-G
		si RRAGC rapamycin vs. siTSC2+siRRAGC rapamycin	0.04738	-0.1680 to 0.2628	No	ns	0.993	D-H
		siTSC2 dmso vs. siTSC2 rapamycin	-0.2529	-0.4683 to -0.03752	Yes	*	0.0158	E-F
		siTSC2 dmso vs. siTSC2+siRRAGC dmso	0.03028	-0.1851 to 0.2457	No	ns	0.9996	E-G
		siTSC2 dmso vs. siTSC2+siRRAGC rapamycin	0.04764	-0.1678 to 0.2630	No	ns	0.9928	E-H
		siTSC2 rapamycin vs. siTSC2+siRRAGC dmso	0.2832	0.06781 to 0.4986	Yes	**	0.0061	F-G
		siTSC2 rapamycin vs. siTSC2+siRRAGC rapamycin	0.3006	0.08517 to 0.5160	Yes	**	0.0035	F-H
		siTSC2+siRRAGC dmso vs. siTSC2+siRRAGC rapamycin	0.01736	-0.1980 to 0.2328	No	ns	>0.9999	G-H
		Test details	Mean 1	Mean 2	Mean Diff.	SE of diff.	n1	n2	q	DF
		siCTRL dmso vs. siCTRL rapamycin	1	0.7221	0.2779	0.06222	3	3	6.317	16
		siCTRL dmso vs. si RRAGC dmso	1	0.06436	0.9356	0.06222	3	3	21.27	16
		siCTRL dmso vs. si RRAGC rapamycin	1	0.05874	0.9413	0.06222	3	3	21.4	16
		siCTRL dmso vs. siTSC2 dmso	1	0.059	0.941	0.06222	3	3	21.39	16
		siCTRL dmso vs. siTSC2 rapamycin	1	0.3119	0.6881	0.06222	3	3	15.64	16
		siCTRL dmso vs. siTSC2+siRRAGC dmso	1	0.02872	0.9713	0.06222	3	3	22.08	16
		siCTRL dmso vs. siTSC2+siRRAGC rapamycin	1	0.01136	0.9886	0.06222	3	3	22.47	16
		siCTRL rapamycin vs. si RRAGC dmso	0.7221	0.06436	0.6577	0.06222	3	3	14.95	16
		siCTRL rapamycin vs. si RRAGC rapamycin	0.7221	0.05874	0.6634	0.06222	3	3	15.08	16
		siCTRL rapamycin vs. siTSC2 dmso	0.7221	0.059	0.6631	0.06222	3	3	15.07	16
		siCTRL rapamycin vs. siTSC2 rapamycin	0.7221	0.3119	0.4102	0.06222	3	3	9.323	16
		siCTRL rapamycin vs. siTSC2+siRRAGC dmso	0.7221	0.02872	0.6934	0.06222	3	3	15.76	16
		siCTRL rapamycin vs. siTSC2+siRRAGC rapamycin	0.7221	0.01136	0.7107	0.06222	3	3	16.16	16
		si RRAGC dmso vs. si RRAGC rapamycin	0.06436	0.05874	0.005615	0.06222	3	3	0.1276	16
		si RRAGC dmso vs. siTSC2 dmso	0.06436	0.059	0.005351	0.06222	3	3	0.1216	16
		si RRAGC dmso vs. siTSC2 rapamycin	0.06436	0.3119	-0.2476	0.06222	3	3	5.628	16
		si RRAGC dmso vs. siTSC2+siRRAGC dmso	0.06436	0.02872	0.03564	0.06222	3	3	0.81	16
		si RRAGC dmso vs. siTSC2+siRRAGC rapamycin	0.06436	0.01136	0.053	0.06222	3	3	1.205	16
		si RRAGC rapamycin vs. siTSC2 dmso	0.05874	0.059	-0.000264	0.06222	3	3	0.006001	16
		si RRAGC rapamycin vs. siTSC2 rapamycin	0.05874	0.3119	-0.2532	0.06222	3	3	5.755	16
		si RRAGC rapamycin vs. siTSC2+siRRAGC dmso	0.05874	0.02872	0.03002	0.06222	3	3	0.6824	16
		si RRAGC rapamycin vs. siTSC2+siRRAGC rapamycin	0.05874	0.01136	0.04738	0.06222	3	3	1.077	16
		siTSC2 dmso vs. siTSC2 rapamycin	0.059	0.3119	-0.2529	0.06222	3	3	5.749	16
		siTSC2 dmso vs. siTSC2+siRRAGC dmso	0.059	0.02872	0.03028	0.06222	3	3	0.6884	16
		siTSC2 dmso vs. siTSC2+siRRAGC rapamycin	0.059	0.01136	0.04764	0.06222	3	3	1.083	16
		siTSC2 rapamycin vs. siTSC2+siRRAGC dmso	0.3119	0.02872	0.2832	0.06222	3	3	6.438	16
		siTSC2 rapamycin vs. siTSC2+siRRAGC rapamycin	0.3119	0.01136	0.3006	0.06222	3	3	6.832	16
		siTSC2+siRRAGC dmso vs. siTSC2+siRRAGC rapamycin	0.02872	0.01136	0.01736	0.06222	3	3	0.3946	16

## Sheet: Fig. 4c
							C				N/C				N
					%	1	2	3		1	2	3		1	2	3
					siCTRL	64	77	80		32	23	20		5	0	0
					siCTRL CI RAGA DMSO	0	18	7		50	27	36		50	55	57
					siCTRL CI RAGA RAPA	0	0	0		50	43	25		50	57	75
					siCTRL CI RAGC DMSO	0	0	0		0	0	25		100	100	75
					siCTRL CI RAGC RAPA	0	0	0		0	0	0		100	100	100
					siTSC2	0	0	0		25	31	33		75	69	67
					siTSC2 CI RAGA DMSO	0	0	0		0	0	0		100	100	100
					siTSC2 CI RAGA RAPA	0	0	0		0	0	0		100	100	100
					siTSC2 CI RAGC DMSO	0	0	0		0	0	0		100	100	100
					siTSC2 CI RAGC RAPA	0	0	0		0	0	0		100	100	100
					si CTRL HA
					DMSO			image	number of cells	N	N/C	C	% N	%N/C	%C
								1	22	1	7	14	0.0454545	0.318182	0.636364
								2	13	0	3	10	0	0.230769	0.769231
								3	10	0	2	8	0	0.2	0.8
								total n of cells	45
					si CTRL CI RAG a			image	number of cells	N	N/C	C	% N	%N/C	%C
					DMSO
								1	6	3	3	0	0.5	0.5	0
								2	11	6	3	2	0.545455	0.272727	0.181818
								3	14	8	5	1	0.571429	0.357143	0.0714286
								total n of cells	31
					si CTRL CI RAG a			image	number of cells	N	N/C	C	% N	%N/C	%C
					RAPA
								1	6	3	3	0	0.5	0.5	0
								2	7	4	3	0	0.571429	0.428571	0
								3	4	3	1	0	0.75	0.25	0
								total n of cells	17
					si CTRL CI RAG C			image	number of cells	N	N/C	C	% N	%N/C	%C
					DMSO
								1	2	2	0	0	1	0	0
								2	5	5	0	0	1	0	0
								3	4	3	1	0	0.75	0.25	0
								total n of cells	11
					si CTRL CI RAG C			image	number of cells	N	N/C	C	% N	%N/C	%C
					RAPA
								1	4	4	0	0	1	0	0
								2	2	2	0	0	1	0	0
								3	4	4	0	0	1	0	0
								total n of cells	10
					si TSC2 HA
					DMSO			image	number of cells	N	N/C	C	% N	%N/C	%C
								1	12	9	3	0	0.75	0.25	0
								2	13	9	4	0	0.692308	0.307692	0
								3	9	6	3	0	0.666667	0.333333	0
								total n of cells	34
					si TSC2 CI RAG a			image	number of cells	N	N/C	C	% N	%N/C	%C
					DMSO
								1	2	2	0	0	1	0	0
								2	6	6	0	0	1	0	0
								3	4	4	0	0	1	0	0
								total n of cells	12
					si TSC2 CI RAG a			image	number of cells	N	N/C	C	% N	%N/C	%C
					RAPA
								1	2	2	0	0	1	0	0
								2	2	2	0	0	1	0	0
								3	2	2	0	0	1	0	0
								total n of cells	6
					si TSC2 CI RAG C			image	number of cells	N	N/C	C	% N	%N/C	%C
					DMSO
								1	5	5	0	0	1	0	0
								2	2	2	0	0	1	0	0
								3	3	3	0	0	1	0	0
								total n of cells	10
					si TSC2 CI RAG C			image	number of cells	N	N/C	C	% N	%N/C	%C
					RAPA
								1	4	4	0	0	1	0	0
								2	4	4	0	0	1	0	0
								3	5	5	0	0	1	0	0
								total n of cells	13

[truncated: 31 more sheets: Fig. 4d, Fig. 5c, Fig.6a, Fig.6b , Fig. 6c, Fig. 6d, Fig. 6e, Fig. 6f, Suppl Fig.1b, Suppl Fig.1c, Suppl Fig.1d, Suppl Fig.2a, Suppl Fig.2c, Suppl Fig.2d, Suppl Fig.2e, Suppl Fig. 3b, Suppl Fig.4a, Suppl Fig.4b, Suppl Fig.4c, Suppl Fig.4d …]
